# Supplementary material for: Circulating Cell-Free DNA Combined to Magnetic Resonance Imaging for Early Detection of HCC in Patients with Liver Cirrhosis
Source: Cancers (Basel). 2021 Jan 29;13(3):521. doi: 10.3390/cancers13030521 (PMC7866376; doi:10.3390/cancers13030521)
Supplement: Supplementary file 1 [file cancers-13-00521-s001.zip]

Archive with 3 entries (2 files):
- cancers-1054592-supplementary/
- cancers-1054592-supplementary/Supplementary Figure 2-8.docx
- cancers-1054592-supplementary/Supplementary File 1.docx
